# Supplementary material for: Sex Differences in the Spatial Behavior Functions of Adult-Born Neurons in Rats
Source: eNeuro. 2022 May 11;9(3):ENEURO.0054-22.2022. doi: 10.1523/ENEURO.0054-22.2022 (PMC9116935; doi:10.1523/ENEURO.0054-22.2022)
Supplement: Extended Data Figure 1-1 — Excel spreadsheet containing the complete statistical analyses as well as the datasets underlying each figure. Download Figure 1-1, XLS file. [file enu-eN-NWR-0054-22-s01.xls]

## Sheet: Statistical tables
Measure	Figure	Groups (n)	Mean cells/mm3	Statistical test	Main effect or interaction	Test statistic	P value	partial eta squared
doublecortin	2	f wt dorsal (8)	519.56	3 way RM ANOVA	genotype	F(1,30)=58.1	1.7e-08	0.556
		f wt ventral (8)	297.49		sex	F1(30)=0.002	0.961	0
		f tk dorsal (9)	59.42		dorsoventral	F(1,30)=27.8	1.1e-05	0.481
		f tk ventral (9)	79.56		genotype x sex	F(1,30)=0.03	0.87	0.001
		m wt dorsal (9)	486.41		dorsoventral x genotype	F(1,30)=23.14	3.98e-05	0.44
		m wt ventral (9)	320.17		dorsoventral x sex	F(1,30)=7.46E-04	0.98	0
		m tk dorsal (8)	97.94		dorsoventral x genotype x sex	F(1,30)=2.18	0.15	0.07
		m tk ventral (8)	60.14
Measure	Figure	Groups (n)	day 1 mean (s)	day 2 mean (s)	day 3 mean (s)	Statistical test	Main effect or interaction	Test statistic	P value	partial eta squared	Post hoc test	Test statistic	P value	Hedge's gs	95% CI of difference between means
16C water maze latency (valganciclovir-treated rats)	3a-c	f wt (19)	42.94	29.7	21.29	3 way RM ANOVA	day	F (2, 156) = 105.0	P<0.0001	0.574	Sidak: female wt vs female tk	t=2.755	0.0146	0.798	0.8960 to 9.512
		f tk (19)	36.25	24.75	17.31		sex	F (1, 78) = 0.3443	P=0.5591	0.004	Sidak: male wt vs male tk	t=2.629	0.0205	0.858	-8.620 to -0.6122
		m wt (22)	39.56	22.94	14.42		genotype	F (1, 78) = 0.05190	P=0.8204	0	Sidak: male wt vs female wt	t=3.108	0.0053	1.08598	1.509 to 9.826
		m tk (22)	40.41	29.41	20.95		day x sex	F (2, 156) = 0.2446	P=0.7833	0.003	Sidak: male tk vs female tk	t=2.277	0.0504	0.631166	-8.311 to 0.006052
							day x genotype	F (2, 156) = 1.188	P=0.3075	0.015
							sex x genotype	F (1, 78) = 14.50	P=0.0003	0.157
							day x sex x genotype	F (2, 156) = 0.2332	P=0.7923	0.003
Measure	Figure	Groups (n)	Mean (s)	Statistical test	Main effect or interaction	Test statistic	P value	partial eta squared
16C water maze probe trial time in correct zone (valganciclovir-treated rats)	3d-f	f wt (19)	5.91897	2 way ANOVA	sex	F (1, 78) = 0.4044	P=0.5267	0.006
		f tk (19)	5.36539		genotype	F (1, 78) = 2.824	P=0.0968	0.058
		m wt (22)	7.02763		interaction	F (1, 78) = 0.8265	P=0.3661	0.011
		m tk (22)	5.16939
Measure	Figure	Groups (n)	Mean (s)	Statistical test	Main effect or interaction	Test statistic	P value	partial eta squared
16C water maze probe trial time in correct zone for proestrus and non-proestrus rats (valganciclovir-treated rats)	3g	f wt proestrus (8)	6.32	2 way ANOVA	estrous	F (1, 32) = 0.01119	P=0.9164	0.0004
		f wt other (10)	5.816		genotype	F (1, 32) = 0.8659	P=0.3591	0.026
		f tk proestrus (4)	4.77		interaction	F (1, 32) = 0.08505	P=0.7725	0.0027
		f tk other (14)	5.00571
Measure	Figure	Groups (n)	day 1 mean (s)	day 2 mean (s)	day 3 mean (s)	Statistical test	Main effect or interaction	Test statistic	P value	partial eta squared
25C water maze latency (valganciclovir-treated rats)	3h-j	f wt (20)	46.3756	34.5904	23.4006	3 way RM ANOVA	day	F (2, 150) = 161.5	P<0.0001	0.683
		f tk (17)	44.2193	32.8878	16.4896		sex	F (1, 75) = 20.29	P<0.0001	0.213
		m wt (22)	37.4183	24.7462	13.9905		genotype	F (1, 75) = 0.6352	P=0.4280	0.008
		m tk (20)	42.4769	21.5228	15.426		day x sex	F (2, 150) = 2.363	P=0.0976	0.031
							day x genotype	F (2, 150) = 1.379	P=0.2549	0.018
							sex x genotype	F (1, 75) = 2.226	P=0.1399	0.029
							day x sex x genotype	F (2, 150) = 1.831	P=0.1638	0.024
Measure	Figure	Groups (n)	Mean (s)	Statistical test	Main effect or interaction	Test statistic	P value	partial eta squared
25C water maze probe trial time in correct zone (valganciclovir-treated rats)	3k-m	f wt (19)	4.16732	2 way ANOVA	sex	F (1, 73) = 7.557	P=0.0075	0.0938
		f tk (16)	4.76221		genotype	F (1, 73) = 0.4811	P=0.4901	0.0065
		m wt (22)	6.16226		interaction	F (1, 73) = 0.03230	P=0.8579	0.0004
		m tk (20)	6.51232
Measure	Figure	Groups (n)	Mean (s)	Statistical test	Main effect or interaction	Test statistic	P value	partial eta squared
25C water maze probe trial time in correct zone for proestrus and non-proestrus rats (valganciclovir-treated rats)	3n	f wt proestrus (7)	5.12571	2 way ANOVA	estrous	F (1, 26) = 6.453	P=0.0174	0.199
		f wt other (8)	2.93		genotype	F (1, 26) = 0.004280	P=0.9483	0.0002
		f tk proestrus (7)	5.26286		interaction	F (1, 26) = 0.007702	P=0.9307	0.0003
		f tk other (8)	2.91
Measure	Figure	Groups (n)	day 1 mean (cm/s)	day 2 mean (cm/s)	day 3 mean (cm/s)	Statistical test	Main effect or interaction	Test statistic	P value	partial eta squared
16C water maze swim speed (valganciclovir-treated rats)	4a,b	f wt (19)	29.4812	28.896	27.6045	3 way RM ANOVA	day	F (2, 156) = 31.69	P<0.0001	0.288905
		f tk (19)	30.7552	29.5906	27.0491		sex	F (1, 78) = 8.112	P=0.0056	0.0942029
		m wt (22)	29.496	26.9141	24.6698		genotype	F (1, 78) = 0.1397	P=0.7096	0.00179166
		m tk (22)	28.5803	26.7635	25.788		day x sex	F (2, 156) = 1.396	P=0.2506	0.0175827
							day x genotype	F (2, 156) = 0.009269	P=0.9908	0.000118819
							sex x genotype	F (1, 78) = 0.1206	P=0.7294	0.0015361
							day x sex x genotype	F (2, 156) = 2.793	P=0.0643	0.0345698
Measure	Figure	Groups (n)	day 1 mean (cm/s)	day 2 mean (cm/s)	day 3 mean (cm/s)	Statistical test	Main effect or interaction	Test statistic	P value	partial eta squared
25C water maze swim speed (valganciclovir-treated rats)	4c,d	f wt (20)	29.4812	28.896	27.6045	3 way RM ANOVA	day	F (2, 150) = 34.34	P<0.0001	0.314066
		f tk (17)	30.8415	29.4223	27.0751		sex	F (1, 75) = 12.67	P=0.0006	0.144519
		m wt (22)	28.2239	27.3964	24.4992		genotype	F (1, 75) = 8.690e-005	P=0.9926	0
		m tk (20)	28.5008	26.0395	24.1843		day x sex	F (2, 150) = 1.039	P=0.3565	0.013664
							day x genotype	F (2, 150) = 1.472	P=0.2327	0.0192489
							sex x genotype	F (1, 75) = 0.4580	P=0.5007	0.0060696
							day x sex x genotype	F (2, 150) = 0.8083	P=0.4476	0.0106624
Measure	Figure	Groups (n)	day 1 mean (cm)	day 2 mean (cm)	day 3 mean (cm)	Statistical test	Main effect or interaction	Test statistic	P value	partial eta squared	Post hoc test	Test statistic	P value	Hedge's gs	95% CI of difference between means
16C water maze ideal path error (valganciclovir-treated rats)	4e-g	f wt (19)	3305.16	1982.34	1217.13	3 way RM ANOVA	day	F (2, 156) = 127.4	P<0.0001	0.620253	Sidak: female wt vs female tk	T(78)=2.705	0.0167	0.72	68.53 to 804.9
		f tk (19)	2619.83	1636.23	938.479		sex	F (1, 78) = 1.250	P=0.2670	0.0157729	Sidak: male wt vs male tk	T(78)=2.842	0.0114	1.05	-768.5 to -84.21
		m wt (22)	2854.64	1350.57	635.062		genotype	F (1, 78) = 0.002156	P=0.9631	0
		m tk (22)	3062.08	1932.51	1125.07		day x sex	F (2, 156) = 0.3454	P=0.7085	0.00440868
							day x genotype	F (2, 156) = 1.306	P=0.2739	0.0164679
							sex x genotype	F (1, 78) = 15.34	P=0.0002	0.164345
							day x sex x genotype	F (2, 156) = 0.05575	P=0.9458	0.000714233
Measure	Figure	Groups (n)	day 1 mean (cm)	day 2 mean (cm)	day 3 mean (cm)	Statistical test	Main effect or interaction	Test statistic	P value	partial eta squared
25C water maze ideal path error (valganciclovir-treated rats)	4h-j	f wt (20)	3740.45	2508.14	1439.59	3 way RM ANOVA	day	F (2, 150) = 215.1	P<0.0001	0.741468
		f tk (17)	3516.61	2340.52	889.577		sex	F (1, 75) = 29.04	P<0.0001	0.278846
		m wt (22)	2773.11	1437.86	582.791		genotype	F (1, 75) = 0.4469	P=0.5059	0.00592469
		m tk (20)	3236.54	1271.36	674.193		day x sex	F (2, 150) = 2.976	P=0.0540	0.0381656
							day x genotype	F (2, 150) = 1.260	P=0.2866	0.0165224
							sex x genotype	F (1, 75) = 2.583	P=0.1122	0.0332934
							day x sex x genotype	F (2, 150) = 1.337	P=0.2658	0.0175144
Measure	Figure	Groups (n)	day 1 mean (°C)	day 3 mean (°C)	probe mean (°C)	Statistical test	Main effect or interaction	Test statistic	P value	partial eta squared	Post hoc test	Test statistic	P value	Hedge's gs	95% CI of difference between means
16C body temperature (valganciclovir-treated rats)	5a	f wt (8)	35.3	37.6125	38.125	3 way RM ANOVA	day	F (2, 60) = 52.40	P<0.0001	0.635922	Sidak: day 1 female vs male	t=6.573	<0.0001	1.50708	-2.290 to -1.054
		f tk (10)	35.52	37.64	38.09		sex	F (1, 30) = 14.01	P=0.0008	0.318182	Sidak: day 3 female vs male	t=1.169	0.5703	0.511352	-0.9152 to 0.3208
		m wt (8)	37.3	37.9625	37.7875		genotype	F (1, 30) = 0.04229	P=0.8385	0.00139804	Sidak: probe female vs male	t=1.079	0.6321	0.628086	-0.3437 to 0.8923
		m tk (8)	36.8875	37.8875	37.875		day x sex	F (2, 60) = 15.03	P<0.0001	0.333333
							day x genotype	F (2, 60) = 0.05616	P=0.9454	0.0018685
							sex x genotype	F (1, 30) = 0.4513	P=0.5069	0.0147783
							day x sex x genotype	F (2, 60) = 0.5561	P=0.5764	0.0181993
Measure	Figure	Groups (n)	day 1 mean (°C)	day 3 mean (°C)	probe mean (°C)	Statistical test	Main effect or interaction	Test statistic	P value	partial eta squared	Post hoc test	Test statistic	P value	Hedge's gs	95% CI of difference between means
25C body temperature (valganciclovir-treated rats)	5b	f wt (8)	36.9	37.3875	37.8125	Mixed effects analysis	day	F (2, 59) = 11.18	<0.0001	0.275184	Sidak: day 1 female vs male	t=3.273	0.0045	0.843024	-1.220 to -0.1801
		f tk (9/10)	36.7778	37.48	37.92		sex	F (1, 30) = 4.758	0.0371	0.136939	Sidak: day 3 female vs male	t=1.65	0.2763	0.559096	-0.8620 to 0.1648
		m wt (8)	37.45	37.675	37.7625		genotype	F (1, 30) = 0.4108	0.5264	0.0134824	Sidak: probe female vs male	t=0.3419	0.981	0.222433	-0.4412 to 0.5856
		m tk (8)	37.6375	37.9	37.8375		day x sex	F (2, 59) = 3.912	0.0254	0.116766
							day x genotype	F (2, 59) = 0.09543	0.9091	0.00321
							sex x genotype	F (1, 30) = 0.1919	0.6644	0.0063593
							day x sex x genotype	F (2, 59) = 0.1798	0.8359	0.00606469
Measure	Figure	Groups (n)	day 1 mean (s)	day 2 mean (s)	day 3 mean (s)	Statistical test	Main effect or interaction	Test statistic	P value	partial eta squared
16C water maze latency (untreated rats)	6a-c	f wt (21)	42.6029	23.1095	18.0676	3 way RM ANOVA	day	F (2, 156) = 129.9	P<0.0001	0.503876
		f tk (19)	42.1942	25.6105	21.0437		sex	F (1, 78) = 2.568	P=0.1131	0.0318977
		m wt (23)	35.6917	24.4143	16.1065		genotype	F (1, 78) = 2.667	P=0.1065	0.0330978
		m tk (19)	43.3126	24.2158	16.3705		day x sex	F (2, 156) = 0.7277	P=0.4847	0.00567078
							day x genotype	F (2, 156) = 0.3900	P=0.6777	0.00303762
							sex x genotype	F (1, 78) = 0.1123	P=0.7384	0.00143384
							day x sex x genotype	F (2, 156) = 2.205	P=0.1137	0.0168971
Measure	Figure	Groups (n)	Mean (s)	Statistical test	Main effect or interaction	Test statistic	P value	partial eta squared
16C water maze probe trial time in correct zone (untreated rats)	6d-f	f wt (21)	5.48571	2 way ANOVA	sex	F (1, 78) = 0.2002	P=0.6558	0.00255754
		f tk (19)	5.31579		genotype	F (1, 78) = 0.6052	P=0.4390	0.00775983
		m wt (23)	5.13565		Interaction	F (1, 78) = 1.187	P=0.2792	0.0150271
		m tk (19)	6.15368
Measure	Figure	Groups (n)	day 1 mean (s)	day 2 mean (s)	day 3 mean (s)	Statistical test	Main effect or interaction	Test statistic	P value	partial eta squared
25C water maze latency (untreated rats)	6g-i	f wt (22)	45.3018	27.0486	19.3786	3 way RM ANOVA	day	F (2, 154) = 103.4	P<0.0001	0.573171
		f tk (18)	43.9294	26.6739	21.6898		sex	F (1, 77) = 9.569	P=0.0028	0.110855
		m wt (26)	38.8223	25.4142	15.3585		genotype	F (1, 77) = 0.1260	P=0.7236	0.00163369
		m tk (15)	36.362	24.3367	15.0407		day x sex	F (2, 154) = 1.219	P=0.2983	0.015597
							day x genotype	F (2, 154) = 0.3979	P=0.6724	0.00516796
							sex x genotype	F (1, 77) = 0.2271	P=0.6350	0.00297812
							day x sex x genotype	F (2, 154) = 0.04817	P=0.9530	0.000622988
Measure	Figure	Groups (n)	Mean (s)	Statistical test	Main effect or interaction	Test statistic	P value	partial eta squared
25C water maze probe trial time in correct zone (untreated rats)	6j-l	f wt (22)	5.36182	2 way ANOVA	sex	F (1, 77) = 3.437	P=0.0676	0.0422886
		f tk (18)	4.84		genotype	F (1, 77) = 0.006007	P=0.9384	7.7916e-05
		m wt (26)	6.28769		Interaction	F (1, 77) = 0.3828	P=0.5379	0.00494684
		m tk (15)	6.69333
Measure	Figure	Groups (n)	Statistical test	Test statistic	P value	V	95% CI of V
16C water maze strategies across genotypes (valganciclovir-treated rats)	7b	f wt (19)	Chi squared	7.3	0.5	0.44	0.46 to 0.73
		f tk (19)
	7c	m wt (22)	Chi squared	17.3	0.027	0.63	0.43 to 0.92
		m tk (22)
25C water maze strategies across genotypes (valganciclovir-treated rats)	7d	f wt (20)	Chi squared	12.01	0.15	0.57	0.46 to 0.88
		f tk (17)
	7e	m wt (22)	Chi squared	11.46	0.18	0.52	0.44 to 0.81
		m tk (20)
WT female water maze strategies across temperatures (valganciclovir-treated rats)	8a	f wt 16C (19)	Chi squared	38.4	< 0.001	0.99	0.72 to 1.31
		f wt 25C (20)
TK female water maze strategies across temperatures (valganciclovir-treated rats)	8b	f tk 16C (19)	Chi squared	13.7	0.36	0.62	0.47 to 0.93
		f tk 25C (17)
WT male water maze strategies across temperatures (valganciclovir-treated rats)	8c	m wt 16C (22)	Chi squared	9.4	1	0.46	0.43 to 0.74
		m wt 25C (22)
TK male water maze strategies across temperatures (valganciclovir-treated rats)	8d	m tk 16C (22)	Chi squared	23.2	0.04	0.74	0.51 to 1.04
		m tk 25C (20)
Measure	Figure	Groups (n)	Mean (ng/ml)	Statistical test	Main effect or interaction	Test statistic	P value	partial eta squared
Circadian corticosterone (valganciclovir-treated rats)	9a	f wt AM (5)	234.646	3 way RM ANOVA	time of day	F (1, 18) = 55.34	P<0.0001	0.754434
		f wt PM (5)	822.723		sex	F (1, 18) = 33.70	P<0.0001	0.651838
		f tk AM (8)	321.45		genotype	F (1, 18) = 1.210	P=0.2858	0.0625
		f tk PM (8)	957.149		time of day x sex	F (1, 18) = 13.13	P=0.0019	0.42178
		m wt AM (4)	67.488		time of day x genotype	F (1, 18) = 0.004154	P=0.9493	0.000222173
		m wt PM (4)	309.462		sex x genotype	F (1, 18) = 0.3531	P=0.5598	0.0192339
		m tk AM (5)	131.458		time of day x sex x genotype	F (1, 18) = 0.2450	P=0.6266	0.0134283
		m tk PM (5)	311.55
Measure	Figure	Groups (n)	Mean (ng/ml)	Statistical test	Main effect or interaction	Test statistic	P value	partial eta squared
Water maze day 1 corticosterone (valganciclovir-treated rats)	9b	f wt 16C (21)	914.759	3 way ANOVA	genotype	F (1, 108) = 0.4929	P=0.4842	0.00454315
		f tk 16C (21)	922.648		temp	F (1, 108) = 0.2690	P=0.6051	0.00248455
		m wt 16C (8)	520.645		sex	F (1, 108) = 44.02	P<0.0001	0.289474
		m tk 16C (8)	424.43		genotype x temp	F (1, 108) = 1.283e-006	P=0.9991	0
		f wt 25C (20)	897.077		genotype x sex	F (1, 108) = 0.02027	P=0.8870	0.000185151
		f tk 25C (22)	818.662		temp x sex	F (1, 108) = 0.1997	P=0.6559	0.00184843
		m wt 25C (8)	473.114		genotype x temp x sex	F (1, 108) = 0.4675	P=0.4956	0.004333
		m tk 25C (8)	462.918
Measure	Figure	Groups (n)	Mean (ng/ml/s)	Statistical test	Main effect or interaction	Test statistic	P value	partial eta squared
Water maze day 1 corticosterone normalized to time spent in maze (valganciclovir-treated rats)	9c	f wt 16C (21)	25.821	3 way ANOVA	genotype	F (1, 108) = 0.3399	P=0.5611	0.00313827
		f tk 16C (21)	30.2748		temp	F (1, 108) = 3.216	P=0.0757	0.028777
		m wt 16C (8)	13.6175		sex	F (1, 108) = 22.27	P<0.0001	0.171144
		m tk 16C (8)	13.9525		genotype x temp	F (1, 108) = 0.1755	P=0.6761	0.00166389
		f wt 25C (20)	20.7005		genotype x sex	F (1, 108) = 0.1448	P=0.7043	0.00134079
		f tk 25C (22)	20.8523		temp x sex	F (1, 108) = 1.561	P=0.2142	0.0142388
		m wt 25C (8)	12.1688		genotype x temp x sex	F (1, 108) = 0.2315	P=0.6314	0.0021251
		m tk 25C (8)	12.8012
Measure	Figure	Groups (n)	day 1 mean (ng/ml)	day 3 mean (ng/ml)	probe mean (ng/ml)	Statistical test	Main effect or interaction	Test statistic	P value	partial eta squared
16C water maze corticosterone over days (valganciclovir-treated rats)	9d	f wt 16C (8)	324.257	453.084	42.2839	3 way RM ANOVA	day	F (2, 60) = 95.63	P<0.0001	0.761146
		f tk 16C (10)	1096.62	182.542	321.446		sex	F (1, 30) = 13.24	P=0.0010	0.305556
		m wt 16C (8)	520.644	302.159	166.914		genotype	F (1, 30) = 0.02352	P=0.8791	0.000799361
		m tk 16C (8)	424.43	283.781	155.621		day x sex	F (2, 60) = 29.36	P<0.0001	0.494949
							day x genotype	F (2, 60) = 1.478	P=0.2362	0.047619
							sex x genotype	F (1, 30) = 0.3189	P=0.5765	0.0105541
							day x sex x genotype	F (2, 60) = 1.383	P=0.2587	0.044586
Measure	Figure	Groups (n)	day 1 mean (ng/ml)	day 3 mean (ng/ml)	probe mean (ng/ml)	Statistical test	Main effect or interaction	Test statistic	P value	partial eta squared
25C water maze corticosterone over days (valganciclovir-treated rats)	9e	f wt 25C (8)	987.383	571.501	366.836	3 way RM ANOVA	day	F (2, 60) = 25.78	P<0.0001	0.462366
		f tk 25C (10)	959.92	427.611	515.028		sex	F (1, 30) = 18.24	P=0.0002	0.377593
		m wt 25C (8)	466.904	391.818	295.539		genotype	F (1, 30) = 5.100e-006	P=0.9982	0
		m tk 25C (8)	462.917	394.908	318.805		day x sex	F (2, 60) = 9.833	P=0.0002	0.246231
							day x genotype	F (2, 60) = 1.220	P=0.3023	0.0384615
							sex x genotype	F (1, 30) = 0.01686	P=0.8975	0.000566346
							day x sex x genotype	F (2, 60) = 0.9010	P=0.4116	0.0291262
Measure	Figure	Groups (n)	mean (cells/mm3)	Statistical test	Main effect or interaction	Test statistic	P value	partial eta squared	Post hoc test	Test statistic	P value	Hedge's g	95% CI of difference between means
dentate gyrus Fos in 16C-trained rats (valganciclovir-treated rats)	10b	f wt dorsal (13)	6505.92	3 way RM ANOVA	dorsoventral	F (1, 43) = 52.01	P<0.0001	0.547368	Sidak; female: dorsal vs ventral	t=8.536	<0.0001	1.52 (gav)	2113 to 3684
		f wt ventral (13)	3213.34		sex	F (1, 43) = 30.63	P<0.0001	0.415761	Sidak; male: dorsal vs ventral	t=2.100	0.081	0.75 (gav)	-80.56 to 1668
		f tk dorsal (13)	5936.42		genotype	F (1, 43) = 0.08884	P=0.7671	0.00208865	Sidak; dorsal: female vs male	t=6.960	<0.0001	2.00 (gs)	2108 to 4154
		f tk ventral (13)	3431.76		dorsoventral x sex	F (1, 43) = 17.13	P=0.0002	0.285714	Sidak; ventral: female vs male	t=2.281	0.0492	0.11 (gs)	2.876 to 2049
		m wt dorsal (10)	2782.41		dorsoventral x genotype	F (1, 43) = 0.1641	P=0.6874	0.00379946
		m wt ventral (10)	2184.77		sex x genotype	F (1, 43) = 0.5827	P=0.4494	0.0133768
		m tk dorsal (11)	3369.91		dorsoventral x sex x genotype	F (1, 43) = 1.294	P=0.2616	0.0293454
		m tk ventral (11)	2398.17
Measure	Figure	Groups (n)	mean (cells/mm3)	Statistical test	Main effect or interaction	Test statistic	P value	partial eta squared
CA3 Fos in 16C-trained rats (valganciclovir-treated rats)	10c	f wt dorsal (13)	4557.56	Mixed effects analysis	dorsoventral	F (1, 40) = 9.153	0.0043	0.186165
		f wt ventral (12)	4981.06		sex	F (1, 43) = 6.805	0.0125	0.136546
		f tk dorsal (13)	5569.36		genotype	F (1, 43) = 1.485	0.2296	0.033382
		f tk ventral (12)	6461		dorsoventral x sex	F (1, 40) = 2.050	0.16	0.0487515
		m wt dorsal (9)	2896.15		dorsoventral x genotype	F (1, 40) = 0.005912	0.9391	0.000147478
		m wt ventral (8)	4716.08		sex x genotype	F (1, 43) = 0.9267	0.3411	0.02117
		m tk dorsal (12)	3214.77			F (1, 40) = 0.3022	0.5856	0.00749835
		m tk ventral (12)	4672.5
Measure	Figure	Groups (n)	mean (% cells)	Statistical test	Main effect or interaction	Test statistic	P value	partial eta squared
GAD67+Fos in 16C-trained rats (valganciclovir-treated rats)	10d	f wt dorsal (13)	5.14346	Mixed effects analysis	dorsoventral	F (1, 42) = 8.330	0.0061	0.165508
		f wt ventral (13)	6.07121		sex	F (1, 44) = 7.502	0.0089	0.145631
		f tk dorsal (14)	4.18048		genotype	F (1, 44) = 0.005597	0.9407	0.000127257
		f tk ventral (13)	7.25907		dorsoventral x sex	F (1, 42) = 8.424e-005	0.9927	0
		m wt dorsal (9)	1.274		dorsoventral x genotype	F (1, 42) = 0.008542	0.9268	0
		m wt ventral (10)	3.8402		sex x genotype	F (1, 44) = 0.009345	0.9234	0.000211319
		m tk dorsal (11)	1.70569		dorsoventral x sex x genotype	F (1, 42) = 1.938	0.1712	0.0441076
		m tk ventral (11)	2.76883
Measure	Figure	Groups (n)	mean (cells/mm3)	Statistical test	Main effect or interaction	Test statistic	P value	partial eta squared	Post hoc test	Test statistic	P value	Hedge's g	95% CI of difference between means
dentate gyrus Fos in 25C-trained rats (valganciclovir-treated rats)	10e	f wt dorsal (13)	4272.17	3 way RM ANOVA	dorsoventral	F (1, 44) = 73.87	P<0.0001	0.626802	Sidak; female: dorsal vs ventral	t=8.061	<0.0001	1.52 (gav)	1671 to 3014
		f wt ventral (13)	2404.89		sex	F (1, 44) = 4.155	P=0.0476	0.0862839	Sidak; male: dorsal vs ventral	t=4.053	0.0004	0.91 (gav)	550.0 to 2011
		f tk dorsal (13)	5346.12		genotype	F (1, 44) = 1.946	P=0.1700	0.0424374	Sidak; dorsal: female vs male	t=3.07	0.0056	0.73 (gs)	330.1 to 2215
		f tk ventral (13)	2528.51		dorsoventral x sex	F (1, 44) = 6.019	P=0.0182	0.120352	Sidak; ventral: female vs male	t=0.507	0.85	0.19 (gs)	-732.1 to 1153
		m wt dorsal (12)	3249.32		dorsoventral x genotype	F (1, 44) = 2.847	P=0.0986	0.0608324
		m wt ventral (12)	2187.55		sex x genotype	F (1, 44) = 0.08502	P=0.7720	0.00192809
		m tk dorsal (10)	3881.42		dorsoventral x sex x genotype	F (1, 44) = 0.3067	P=0.5825	0.00692893
		m tk ventral (10)	2338.97
Measure	Figure	Groups (n)	mean (cells/mm3)	Statistical test	Main effect or interaction	Test statistic	P value	partial eta squared
CA3 Fos in 25C-trained rats (valganciclovir-treated rats)	10f	f wt dorsal (12)	4130.04	Mixed effects analysis	dorsoventral	F (1, 40) = 12.84	0.0009	0.242998
		f wt ventral (10)	4875.01		sex	F (1, 43) = 7.505	0.0089	0.148515
		f tk dorsal (13)	2957.29		genotype	F (1, 43) = 1.437	0.2372	0.0324032
		f tk ventral (13)	4460.76		dorsoventral x sex	F (1, 40) = 0.1238	0.7268	0.00309042
		m wt dorsal (12)	2717.15		dorsoventral x genotype	F (1, 40) = 1.520	0.2248	0.0366089
		m wt ventral (12)	3334.56		sex x genotype	F (1, 43) = 0.4571	0.5026	0.0105161
		m tk dorsal (10)	1985.5		dorsoventral x sex x genotype	F (1, 40) = 0.1051	0.7474	0.0255786
		m tk ventral (10)	3471.83
Measure	Figure	Groups (n)	mean (% cells)	Statistical test	Main effect or interaction	Test statistic	P value	partial eta squared
GAD67+Fos in 25C-trained rats (valganciclovir-treated rats)	10g	f wt dorsal (13)	2.66169	Mixed effects analysis	dorsoventral	F (1, 40) = 5.222	0.0277	0.115436
		f wt ventral (12)	3.34192		sex	F (1, 43) = 2.461	0.124	0.0549451
		f tk dorsal (12)	0.639329		genotype	F (1, 43) = 0.9029	0.3473	0.0205011
		f tk ventral (12)	3.57216		dorsoventral x sex	F (1, 40) = 0.3121	0.5795	0.0076904
		m wt dorsal (11)	1.34637		dorsoventral x genotype	F (1, 40) = 1.413	0.2416	0.0338164
		m wt ventral (11)	2.06367		sex x genotype	F (1, 43) = 0.1612	0.69	0.00370714
		m tk dorsal (10)	0.609773		dorsoventral x sex x genotype	F (1, 40) = 0.3531	0.5557	0.0087478
		m tk ventral (10)	2.0802							`
Measure	Figure	Groups (n=cells)	mean (spines/um)	Statistical test	Main effect or interaction	Test statistic	P value	partial eta squared	Post hoc test	Test statistic	P value	Hedge's gs	95% CI of difference between means
Spine density	11b	f home cage (25)	1.31354	2 way ANOVA	treatment	F (2, 127) = 3.079	P=0.0495	0.0462601	Sidak; female: hc vs 16C	t=0.04412	>0.99	0.0130448	-0.2135 to 0.2215
		f 16C (25)	1.30958		sex	F (1, 127) = 3.199	P=0.0761	0.0245776	Sidak; female: hc vs 25C	t=0.4255	0.9645	0.100415	-0.2354 to 0.1650
		f 25C (36)	1.34874		Interaction	F (2, 127) = 4.190	P=0.0173	0.0620384	Sidak; female: 16C vs 25C	t=0.4734	0.9521	0.13101	-0.2393 to 0.1610
		m home cage (16)	1.3471						Sidak; male: hc vs 16C	t=2.721	0.0221	0.925785	-0.5613 to -0.03289
		m 16C (18)	1.64419						Sidak; male: hc vs 25C	t=0.4532	0.9576	0.157985	-0.2333 to 0.3409
		m 25C (13)	1.29333						Sidak; male: 16C vs 25C	t=3.033	0.0088	1.05331	0.07098 to 0.6307
									Sidak; home cage: m vs f	t=0.3299	0.9828	0.0954694	-0.2126 to 0.2797
									Sidak; 16C: m vs f	t=3.406	0.0026	1.2558	0.09692 to 0.5723
									Sidak; 25C: m vs f	t=0.5389	0.9315	0.161054	-0.3042 to 0.1934
Measure	Figure	Groups (n=cells)	mean (spines/um)	Statistical test	Main effect or interaction	Test statistic	P value	partial eta squared
Mushroom spine density	11c	f home cage (25)	0.0327714	2 way ANOVA	treatment	F (2, 127) = 0.1267	P=0.8811	0.0019913
		f 16C (25)	0.0342096		sex	F (1, 127) = 2.065	P=0.1532	0.0159997
		f 25C (36)	0.0373769		Interaction	F (2, 127) = 0.4802	P=0.6197	0.00750234
		m home cage (16)	0.0324495
		m 16C (18)	0.0256227
		m 25C (13)	0.0264578
Measure	Figure	Groups (n=terminals)	mean terminal size (um^2)	Statistical test	Main effect or interaction	Test statistic	P value	partial eta squared	Post hoc test	Test statistic	P value	Hedge's gs	95% CI of difference between means
Mossy fiber terminal size	11d	f home cage (98)	10.8878	2 way ANOVA	treatment	F (2, 539) = 13.32	P<0.0001	0.0470297	Sidak; female: HC vs. 16°C	t=0.5586	0.9241	0.0746333	-1.877 to 1.167
		f 16C (86)	11.2427		sex	F (1, 539) = 14.06	P=0.0002	0.0254927	Sidak; female: HC vs. 25°C	t=2.132	0.1847	0.292395	-0.1580 to 2.716
		f 25C (108)	9.60871		Interaction	F (2, 539) = 3.464	P=0.0320	0.0128205	Sidak; female: 16°C vs. 25°C	t=2.629	0.0683	0.376949	0.1453 to 3.123
		m home cage (59)	10.9332						Sidak; male: HC vs. 16°C	t=2.68	0.0663	0.428925	0.1940 to 3.461
		m 16C (122)	9.10578						Sidak; male: HC vs. 25°C	t=4.638	<0.0001	0.798313	1.694 to 5.312
		m 25C (72)	7.43031						Sidak; male: 16°C vs. 25°C	t=2.622	0.0683	0.443096	0.1447 to 3.206
									Sidak; HC: male vs female	t=0.06405	0.949	0.00928839	-1.652 to 1.743
									Sidak; 16°C: male vs female	t=3.529	0.0054	0.506586	-3.587 to -0.6866
									Sidak; 25°C: male vs female	t=3.329	0.0102	0.560668	-3.746 to -0.6112
Measure	Figure	Groups (n=terminals)	mean	Statistical test	Main effect or interaction	Test statistic	P value	partial eta squared
# filopodia / mossy fiber terminal	11e	f home cage (108)	3.36111	2 way ANOVA	treatment	F (2, 545) = 9.398	P<0.0001	0.0333452
		f 16C (86)	3.24419		sex	F (1, 545) = 0.02068	P=0.8857	3.85306e-05
		f 25C (108)	2.51852		Interaction	F (2, 545) = 0.1312	P=0.8771	0.000476837
		m home cage (59)	3.22034
		m 16C (122)	3.30328
		m 25C (68)	2.52941

## Sheet: Fig 1-1 doublecortin
TK male dorsal	TK male ventral	WT male dorsal	WT male ventral	TK female dorsal	TK female ventral	WT female dorsal	WT female ventral
1689.45	2940.64	7474.39	5031.1	2248.91	2569.78	13833.7	9912.19
569.392	380.792	15377.9	8658.2	2115.72	3227.07	9601.74	3079.35
2344.07	865.091	5748.73	3225.57	183.776	279.723	12561.6	4012.31
1439.36	743.529	17719	8522.22	2279.69	1423.65	7287.43	5786.59
7106.97	2167.7	9715.11	7557.53	1187.18	2391.1	16949.9	10061.5
3191.61	915.871	10580.9	9250.83	771.742	997.977	26084.5	16758.7
1916.74	2094.99	8882.66	8815.33	1365.15	778.008	9489.2	3105.46
1331.09	1919.46	20088.9	8050.99	1043.66	2436.81	8104.25	6781.96
		13855.1	12926.5	2174.51	3795.83
Valganciclovir-treated rats
DCX+ cells/mm^3
Subjects matched across dorsal and ventral subregions

## Sheet: Fig 2-2 latency
female TK 16C				female WT 16C				female TK 25C				female WT 25C				male TK 16C				male WT 16C				male TK 25C				male WT 25C
day 1	day 2	day 3		day 1	day 2	day 3		day 1	day 2	day 3		day 1	day 2	day 3		day 1	day 2	day 3		day 1	day 2	day 3		day 1	day 2	day 3		day 1	day 2	day 3
35.78	44.5	17.76		41.2	41.74	7.92		45.72	36.93	6.74		43.43	26.39	17.26		47.3159	38.4034	22.4608		34.6155	16.789	14.2817		35.5083	22.5197	8.19761		23.9384	15.277	10.7654
37	22.96	20.66		39.55	19.26	8.7		60.04	29.11	18.72		27.34	46.5	20.79		40.9349	36.0544	7.87509		45.526	23.7184	25.5338		44.1957	48.8854	19.2124		38.5156	32.2653	7.08582
55.59	27.29	10.39		49.46	27.1	16.44		42.13	36.71	31.23		39.66	37.88	36.94		57.715	26.5494	21.4745		41.23	33.4998	12.2386		47.0005	31.7631	10.3567		33.2915	16.42	14.7067
24.3692	21.9419	17.0115		36.58	14.53	28.36		38.79	19.94	8.64		56.13	27.24	13.63		39.0964	14.1576	27.0004		46.5992	29.9776	9.46304		60.0076	32.575	19.5595		47.4962	22.3565	15.1817
40.9935	17.4748	21.9891		60.04	47.31	32.04		60.0066	45.6428	26.232		47.2192	17.7311	21.8947		36.0729	36.397	15.5627		31.9057	13.2116	5.06968		44.9209	26.997	7.03905		60.0067	12.4445	12.7921
33.8264	33.3801	14.9624		34.0284	49.0118	13.7599		39.0922	41.0628	8.2517		30.3963	36.919	15.0409		47.2821	11.0348	8.06636		39.5371	25.3276	10.0073		39.0222	19.6683	15.4209		16.7964	16.804	8.52262
57.0593	24.9042	21.7222		48.2076	31.2491	16.3885		49.0042	37.0325	14.5435		48.4253	43.5412	24.0786		35.9475	26.9262	16.6889		38.7575	8.85264	10.2502		33.6205	8.00411	7.11818		42.6206	11.4537	12.3736
18.2871	14.549	13.9191		47.4455	22.378	11.2314		53.5977	26.3031	13.3738		39.8169	27.2083	16.8771		48.1683	44.5478	19.9929		32.3763	35.1694	17.308		47.818	34.6458	21.1062		35.0157	29.7906	9.17685
30.5284	21.2346	11.293		32.9133	16.0999	35.7505		27.3768	54.782	21.0916		55.9587	33.3245	35.8254		42.493	44.5862	15.733		32.722	25.9886	9.30469		27.1133	23.4188	12.0616		29.2383	33.8402	20.6651
41.21	32.23	16.49		24.1095	29.7002	38.0339		27.08	34.08	19.52		45.6001	20.4319	15.7253		33.6117	38.3239	26.4482		33.4522	38.3176	11.2832		35.8113	13.5084	9.87769		30.8635	10.3653	14.2909
25.27	23.06	22.67		40.2049	45.5483	20.3159		45.47	39.02	21.52		53.0352	27.4315	12.9099		36.1	38.04	43.05		33.84	21.6	26.61		53.93	22.17	27.72		26.24	29.25	10.47
27.85	10.83	5.43		47.12	26.69	20.74		56.71	37.13	22.18		40.05	32.78	28.86		23.74	23.45	18.91		33.79	39.91	18.8		48.64	22.41	33.93		60	28.41	23.13
23.32	7.91	12		60.04	22.19	18.42		33.89	18.9	7.1		43.44	26.95	15.15		45.82	35.63	28.21		46.38	20.55	13.33		35.22	8.76	15.49		39.62	12.35	25.03
35.9	21.38	14.18		34.25	36.1	46.13		52	27	13.72		60.04	60.04	29.83		48.6	31.5	23.11		19.07	12.46	20.48		36.32	11.66	9.02		34.81	32.32	21.86
47.97	38.25	15.14		35.87	32.06	22.17		45.5	20.8	11.06		49.67	57.72	16.72		39.3	12.92	40.87		29.09	24.28	10.25		45.1	13.5	10.04		45.45	32.73	14.09
38.81	29.7	9.71		39.12	18.69	21.41		38.31	42.13	20.23		48.36	49.44	49.26		40.04	37.12	12.58		60	21.38	15.09		60	12.11	21.01		34.99	42.66	15.88
43.04	37.7	33.47		43.76	27.67	22.78		37.01	12.52	16.17		60.04	41.35	17.64		49.67	12.24	25.79		51.84	18.75	8.26		56.66	35.91	16.23		55.56	30	17.44
44.68	25.67	41.26		52.61	31.24	11.82						60.08	17.44	13.8		40.94	16.21	12.45		44.48	13.4	13.02		30.19	13.71	8.96		32	40.37	7.2
27.25	15.33	8.81		49.27	25.69	12.11						38.64	14.75	28.57		42.02	23.94	4.94		45.11	30.2	17.78		37.98	20.49	21.6		58.79	29.01	20.81
												40.18	46.74	37.21		41.91	18.55	20.66		48.42	5.35	18.94		30.48	7.75	14.57		20.58	20.37	6.85
																6.6	39.69	25.43		38.62	7	7.77						23.12	15.1	7
																45.74	40.7	23.6		42.97	39.04	22.1						34.26	30.83	12.47
Valganciclovir-treated rats
latency in seconds
subjectes matched across days

## Sheet: Fig 2-3 probe
female TK 16C					female WT 16C					female TK 25C					female WT 25C					male TK 16C					male WT 16C					male TK 25C					male WT 25C
NE	SE	SW	NW		NE	SE	SW	NW		NE	SE	SW	NW		NE	SE	SW	NW		NE	SE	SW	NW		NE	SE	SW	NW		NE	SE	SW	NW		NE	SE	SW	NW
3	2.12	0	1.4		11.04	1.08	0.92	0.68		2.52	1	2.92	3.88		3.72	1.88	0.76	2.4		7.14915	4.74529	0	1.62339		11.779	1.91095	1.81697	0.751848		8.79508	8.22968	0.439754	0.31411		9.4434	1.66833	0	1.07025
7.28	4.72	0	0		10.76	3.72	0	2.44		3.04	3.64	0.56	1.6		1.56	5.44	1.36	3.52		2.96391	4.27426	3.71268	0.842373		7.0704	3.11098	0.062848	2.04256		3.35006	2.62996	0.814034	0		2.63315	6.01862	1.72408	1.63004
7.64	2.28	0	0		3.4	1.28	0.8	0		4.76	2.92	0.68	1.52		10.32	1.04	0.72	1.44		7.78648	3.56489	0	1.97007		5.87479	3.95842	2.01062	0.94248		7.29197	2.3472	1.5961	1.78387		3.51814	3.48673	2.79567	0.816712
8.78149	7.08575	1.69574	4.11822		7.32	1.72	0.68	1.56		9.44	1.4	0.8	2.52		8.36	0.16	2.92	5.2		5.23194	1.91107	1.37848	1.15917		9.44898	5.56926	2.72206	1.8147		4.96973	3.11395	1.9816	0		3.33904	4.49366	3.71351	0.93618
2.09829	0	2.55444	0.82107		2.72	6.96	1.24	1.4		1.72379	1.69355	0	0.846776		5.4128	2.12863	1.0035	1.85495		4.83252	0	1.28658	1.91418		6.06851	4.06653	0.688182	0.844587		5.99702	2.85722	0	0		9.99491	3.97916	0	1.81726
5.53043	2.3398	0.820449	3.91992		3.8561	3.76501	1.48779	0.667986		4.28626	3.0399	2.03673	1.70234		7.83824	3.99537	2.34842	2.04343		6.59037	7.58986	0	0		4.07212	6.17083	0.814424	1.97341		3.16564	5.48502	2.60147	0		7.58933	8.53406	1.44859	0
1.98387	2.04491	2.4722	1.83126		5.67938	1.42744	1.70078	2.03486		6.7559	2.00851	0	0.943392		1.37407	1.86263	1.37407	1.70996		11.5451	9.51691	1.21692	0		6.5949	0.528836	0.684376	0.746592		13.4994	3.35135	0	0		6.04823	4.57535	1.12817	0.971478
3.5499	1.8508	0.758525	0.697843		7.62839	5.19703	2.61371	2.34018		5.29116	3.83153	0	0		4.80747	1.24751	0.760675	0.212989		2.95212	7.52015	0.9944	1.27407		10.8102	6.95615	1.09669	3.3214		3.31218	1.09365	0	0		4.68858	1.41602	0.566406	0.692274
11.1984	1.54357	2.66341	1.24091		0.943268	5.84218	0.243424	0.882412		7.53819	2.04477	0	0.244152		0.90882	1.27235	0.514998	0.878526		3.75233	2.10875	0.682242	0.682242		2.99683	3.62117	2.59101	0.874076		4.26262	0	3.63112	5.49405		6.37258	1.34986	0.502272	7.0632
6.4	3.36	1.36	2.24		3.00158	8.33772	1.63723	1.84946		4.04	2.4	1.88	1.32		8.06077	1.76424	2.73762	3.46765		1.4026	3.08573	1.87014	1.77663		13.0921	0.999873	0	1.65604		4.20278	2.94822	1.66229	1.59956		3.22235	3.7542	1.72068	2.97207
4.6	1.6	1.04	1.32		4.47174	2.64654	1.55142	2.31192		3.52	2.12	1.08	2.2		3.13686	5.84736	0.97456	2.1623		7.96	0.96	0.8	3.08		8.4	0	0.84	0.64		6.52	0	0	0		4.84	0.96	1.68	4.76
3.68	4.6	0.32	1.28		4.64	3.24	1.92	2.44		2.88	2.56	1.92	2.56		2.16	4.72	1.6	1.56		0	2.52	2.2	2.72		7.68	4.28	0.92	0.6		4.8	2.84	1.32	1.28		6.24	1.68	2.28	3.56
5.44	5.08	0.8	2.8		6.04	1.88	1.68	1.32		8.56	4.16	0.88	1.84		2.16	5.12	0.72	1.08		6.84	1.44	2.2	2.36		5.52	0	0	1		6.6	2.16	0.64	1.36		3.28	2.88	2.8	1.52
5.44	1.36	2.12	3.96		0.4	0.24	0.32	0		1.88	0.8	1.36	2.84		3.52	3.12	0.64	3		4.88	4.92	2.16	3.56		2.36	1.88	3.84	2.28		5.4	6.64	4.52	1.48		4.12	4.32	2.16	3.56
3.44	6.56	2.28	1.68		2.32	3.36	1.92	0.72		5.28	1.48	2.92	2.32		2.44	2.28	0.2	2.84		4.72	5.36	1.76	0.16		12.36	2.6	0.92	1.28		8.6	1.48	0	0.64		11.72	1.88	0	0
6.8	1.44	1.88	3.08		13.44	0	2.16	1.92		4.68	0	0	1.68		2.92	2.28	1.2	1.12		5.52	3.4	0.44	4.08		11.16	2.36	0.16	0.04		3.2	7.04	2.52	1.28		6.28	3.04	0	1.36
2.52	1.12	1.64	2.84		5.4	2.8	1.52	1.68							3.24	2.92	1.72	0.2		6.2	0.96	0.72	1.88		8.72	2.12	1.8	1.72		15.28	2.48	0.52	0.92		8.36	5.84	0.96	0
3.08	1.08	1.36	4.28		14.76	1.32	1.44	2.48							4.8	1.96	0.68	1.48		5	3.08	1.04	1		8.6	5.76	1.56	2.88		10.48	7.8	0.76	1		2.56	3.88	2.12	4.68
9.48	1.36	1.04	0		4.64	5.68	0.88	3.28							2.44	0	2.32	0.52		7.44	2.84	3.08	2.16		0.48	0	2.16	2		6.8	3.72	0	2.36		2.64	0	0.16	0.56
																				2.56	3.6	1.28	0.04		2.2	1.72	6.32	1.72		3.72	2.52	2.32	2.84		11.92	0.44	3.4	1.92
																				4.72	2.32	0.28	1.8		6.4	4	1.8	1.12							4.48	0.92	3.6	2.6
																				3.68	2.92	0.84	1.72		2.92	1.8	2.12	1.92							12.28	0	0.8	0
Valganciclovir-treated rats
36cm zone times
NE = target

## Sheet: Fig 2-4 probe estrous
WT female 16C					TK female 16C					WT female 25C					TK female 25C
Proestrus	Estrus	Metestrus	Diestrus		Proestrus	Estrus	Metestrus	Diestrus		Proestrus	Estrus	Metestrus	Diestrus		Proestrus	Estrus	Metestrus	Diestrus
10.76	11.04	1.4	4.64		3.56	9.4	2.64	3		5.96	2.16	3.28	2.44		5.68	1.84	3.04	1.44
4.28	3.4		13.44		6.4	0.56	7.64	4.6		1.56	3.52		3.72		6.48	0	4.76	5.64
6.2	7.32		4.64		3.68	7.28		5.44		10.32	2.92		2.16		9.44	2.52	4.04
2.72	5.28				5.44	4.2		6.8		8.36	3.24				3.52
6.04	4.68					3.44		3.08		2.44					0.28
0.4	2.32					2.52		9.48		4.8					2.88
5.4										2.44					8.56
14.76
Valganciclovir-treated rats
time in 36cm target zone (s)

## Sheet: Fig 3-1 velocity
female TK 16C				female WT 16C				female TK 25C				female WT 25C				male TK 16C				male WT 16C				male TK 25C				male WT 25C
day 1	day 2	day 3		day 1	day 2	day 3		day 1	day 2	day 3		day 1	day 2	day 3		day 1	day 2	day 3		day 1	day 2	day 3		day 1	day 2	day 3		day 1	day 2	day 3
28.7977	31.177	30.9605		32.823	30.7611	26.7789		34.1091	35.3045	27.1282		26.5938	25.5175	25.6441		24.1418	21.0325	26.2157		26.2868	22.1109	23.5179		27.044	30.2507	25.3831		23.8542	30.8107	29.8789
26.1196	31.6304	28.571		33.1837	30.8786	25.7532		36.4351	32.631	32.8324		25.2595	30.4382	21.8478		26.1067	24.6902	26.686		20.6998	21.6816	26.9942		22.9341	27.7413	28.2039		27.5522	27.7725	25.5945
33.1599	32.2282	26.215		38.3809	27.644	31.5907		28.9139	31.2274	32.6103		35.2146	30.7922	31.0556		23.9355	22.3021	20.6121		31.2867	27.1403	31.245		29.5219	31.6328	23.9247		24.3779	24.7294	21.0352
31.625	31.714	31.6308		27.597	27.1655	32.3623		30.1406	25.9984	17.9376		33.7493	32.7924	27.6306		27.7781	24.1848	25.1398		28.6715	26.1784	24.3252		25.1869	20.1912	23.9297		27.6663	25.5849	27.2184
29.664	36.9474	35.2798		27.919	33.7284	29.7325		25.3269	23.3408	27.351		25.5485	23.7342	23.6425		26.1206	25.1571	25.36		29.349	26.733	23.6093		27.937	25.1674	20.7254		27.5425	24.8639	19.3796
31.148	29.0569	27.6902		29.1823	33.7942	29.8819		28.0442	25.623	20.4753		29.4424	26.4235	27.2796		26.3413	25.7465	21.9468		30.1991	25.4094	21.5366		23.6904	21.6828	20.153		23.3309	23.4192	25.0916
28.3888	33.8766	33.1734		30.4387	24.2677	27.3537		30.8865	29.2651	29.1306		26.0719	28.2666	29.7917		26.3858	28.9941	26.4582		29.7788	23.0391	21.2592		25.7183	24.5607	22.5224		20.5397	22.5273	23.7408
27.2529	26.4279	35.1461		31.4501	31.199	25.0697		27.7333	24.6907	27.1006		27.2486	29.6668	31.3908		29.1093	25.3607	24.2871		25.2586	20.8858	22.0501		27.9521	20.3221	19.573		29.1883	29.9987	25.1677
29.4926	25.3206	18.88		35.3438	36.7703	30.8227		29.0207	27.5802	28.5127		37.2962	34.8811	32.139		25.2724	21.6116	25.5207		26.8767	29.3326	23.4893		26.7352	25.3336	27.7229		25.5588	24.1752	26.8954
29.7178	31.6631	28.5725		30.9039	29.6461	25.834		33.6976	33.0585	26.1727		29.9526	25.7863	25.8469		29.3754	30.0955	30.2606		25.8801	27.3663	26.031		33.6606	30.7275	22.2707		29.2944	27.3586	22.2112
29.8664	27.776	30.2068		32.186	29.1944	27.0643		30.4836	28.893	30.3796		27.8281	26.6967	28.4152		23.3946	26.8684	29.0707		29.8426	26.726	27.0205		31.2427	25.1073	26.1897		27.9628	26.0136	22.4948
30.7349	29.0255	22.6767		32.5125	29.809	27.4868		31.5925	34.5917	33.8089		31.4968	33.1216	33.2242		24.9477	31.5264	26.6298		26.717	28.2182	25.8061		30.8489	26.6156	25.543		31.8855	27.8287	26.2321
31.0988	29.8098	32.4224		38.1112	34.7161	28.5124		28.5312	29.0212	17.8438		29.1833	29.3831	24.8472		30.7309	28.7696	30.6234		28.9663	25.534	21.4416		25.8461	22.9547	24.4088		26.5983	21.1972	20.304
29.5364	26.5272	19.1382		27.9178	27.2582	26.1574		32.7844	29.1197	24.7439		33.339	31.7639	31.1702		34.7316	30.9047	28.5417		31.0938	24.225	26.7237		30.8393	27.5333	23.5357		32.0146	33.1007	29.9731
30.8089	32.9573	30.3801		28.0941	30.0168	27.4442		33.1187	25.5923	28.9332		27.8832	29.2572	24.737		31.9717	28.0903	24.4815		28.8527	28.6014	18.8364		26.9319	20.4743	20.1801		34.8593	31.7394	23.1965
29.6437	29.0235	21.9483		28.2754	24.542	18.3884		34.6187	36.538	35.8484		33.0404	33.5457	34.5045		31.3961	27.6202	24.2636		32.7746	32.6774	27.0833		28.8899	25.2233	25.1382		28.3981	27.8696	22.4651
35.2026	30.1582	27.6945		26.8621	25.4746	21.7421		28.8678	27.7031	19.4675		29.4335	28.4953	27.3995		33.441	20.9051	23.7476		31.2175	25.1537	23.7199		32.4034	28.8795	28.0644		31.8474	26.9625	25.0057
35.5408	37.4405	30.0262		28.0882	20.4184	17.5381						25.7362	31.7225	26.1084		29.5284	24.0979	19.3154		29.5362	20.363	20.6218		30.492	30.0375	22.4092		27.6058	27.3001	19.0701
30.5304	26.8698	25.4049		30.0754	28.4297	23.1499						29.5269	20.6398	18.3643		31.9929	31.8913	24.734		33.7544	35.2634	27.4464		30.1304	26.3163	24.0428		28.5775	26.0476	26.4259
												25.7794	24.9953	27.0518		33.3656	29.7038	27.2017		32.8937	31.2056	27.4979		32.0102	30.0373	29.765		32.9383	29.0364	29.5377
																30.2702	31.5153	29.4014		32.9299	33.9943	24.7142						30.7589	38.0975	29.2135
																28.43	27.7292	26.838		36.0457	30.2719	27.7656						28.5738	26.2875	18.8504
Valganciclovir-treated rats
cm/s
Subjects matched across days

## Sheet: Fig 3-2 path error
female TK 16C				female WT 16C				female TK 25C				female WT 25C				male TK 16C				male WT 16C				male TK 25C				male WT 25C
day 1	day 2	day 3		day 1	day 2	day 3		day 1	day 2	day 3		day 1	day 2	day 3		day 1	day 2	day 3		day 1	day 2	day 3		day 1	day 2	day 3		day 1	day 2	day 3
1649.96	1438.92	1334.9		2510.64	3646.07	806.635		4851.64	3607.04	1795.46		3280.33	800.48	1246.5		3428.32	2803.06	1155.55		2168.73	780.79	512.775		2483.97	1526.82	269.685		1790.89	794.765	374.928
3132.82	1247.2	1515.04		3467.72	1381.44	754.035		3268	3106.25	285.17		1993.81	2473.74	882.85		3022	2615.26	304.02		3686.83	1297.54	1265.47		3432.36	3777.51	1000.52		2852.03	1907.71	209.412
2500.94	2033.72	618.645		3895.36	1723.16	506.56		3897.15	2913.71	720.7		3902.41	3188.45	1682.03		4677.72	1549.82	1138.15		2899.88	2073	535.4		3720.12	1925.14	312.132		2483.88	970.582	698.56
3282.64	1704.79	1380.72		2558.94	881.42	2087.87		3878.92	1427.66	523.638		2923.82	2112.57	947.898		3064.65	580.08	1773.04		3258.76	1842.97	374.725		4844.95	2243.22	1030.09		3631.26	1200.58	724.633
935.357	686.84	709.24		1729.2	2128.26	2616.77		1796.63	3629.01	1244.14		4880.19	2567.24	2548.93		2542.7	2725.01	773.298		1880.46	649.347	128.958		3631.99	1624.23	195.593		4644.6	494.98	416.915
2365.84	1305.38	335.728		3354.8	4543.93	1389.61		2075.31	2340.95	713.685		3958.36	1106	713.175		3651.17	437.527	243.395		2623.43	1524.46	257.38		3091.75	851.07	723.155		965.06	771.825	276.002
2976.87	2622	859.21		3678.8	1736.48	1171.01		3331.48	2483.09	1209.24		4342.34	1784.67	561.293		2616.47	1637.42	878.148		2862.03	228.455	287.105		2310.34	230.92	114.998		3235.08	599.645	399.36
1998.03	1270.2	944.015		5230.02	1209.36	947.148		5046.74	2996.7	1533.7		3037.67	2227.88	2068.95		3501.39	2792.93	926.325		2295.79	2575.33	711.543		2492.75	2284.68	1275.92		2587.55	1685.85	342.772
1990.45	538.242	111.285		2682.8	2519.51	3664.44		2740.64	1142.93	161.072		3625.72	1634.69	814.107		3166.13	3282.95	633.33		2324.23	1816.13	224.75		1818.61	1293.19	509.235		1947.92	2007.89	1199.79
1545.73	322.283	496.08		2764.32	2444.01	1351.73		3908.62	1896.73	600.735		5394.52	5403.45	2229.77		2532.49	2888.68	1614.7		2392.81	2226.23	499.733		2760.86	612.962	263.855		2106.65	373.142	507.673
2686.01	1299.27	509.312		3019.72	834.35	856.482		3071.84	1281.71	607.45		4268.44	4505.54	849.075		2458.85	2556.2	3046.09		2240.9	1345.65	1538.29		4748.51	1586.92	1318.02		1807.34	1741.06	278.38
4055	3208.35	639.227		3324.09	1680.38	1097.6		3304.5	3252.67	1055.43		4113.4	4128.51	3559.32		1643.98	1551.38	771.977		2716.29	2653.93	959.832		3622.68	1213.67	1792.3		4625.91	1621.24	1198.48
2551.97	1667.12	273.322		3646.36	1777.29	295.86		2743.76	797.508	690.25		5151.73	2932.11	792.178		3343.97	2285.41	1303.2		3583.75	1135.4	513.987		2721.33	320.027	543.217		2996.57	555.602	915.195
2808.02	2983.68	1977.16		3628.13	1521.73	516.178		3882.88	2620.03	182.05		4889.04	976.178	505.355		3748.34	2120.28	1158.78		1258.47	473.608	1050.64		2713.07	413.18	223.825		2762.97	1946.06	1347.74
3637.31	1757.33	2761.06		3150.41	2817.22	249.615		5146.1	2077.74	1364.01		2895.24	720.105	1844.52		3053.61	519.003	2471.67		2256.18	1437.04	295.825		3505.76	572.57	274.558		3165.17	1953.4	468.983
1813.17	704.403	312.428		2425.27	794.827	288.228		3744.49	3068.54	2083.68		3108.24	3627.26	2542.57		3080.02	2664.6	493.795		4253.14	1288.05	524.653		4677.76	511.28	982.303		2528.15	2707.55	650.31
2522.31	3051.29	1377.59		4119.68	1607.1	937.997		3093.66	1146.63	352.382		3194.76	1565.34	747.97		4062.78	562.625	1291.15		4040.22	767.622	321.127		4274.07	2409.61	604.308		4214.47	1795.72	563.495
3014.62	1348.15	1113.58		2649.42	638.977	1745.03						1934.25	3198.07	1263.33		3020	831.965	568.3		3349.54	562.793	443.59		2557.36	670.41	387.36		2408.03	2760.91	133.718
4309.73	1899.23	562.567		4962.46	3778.87	1842.6						3489.49	3191.01	2390.33		3459.63	1390.97	189.57		3559.16	1848.56	841.227		2851.72	1065.44	1005.58		4215.09	1629.75	1165.76
												4425.12	2019.47	601.658		3163.21	979.553	1019.09		3943.76	157.222	1012.8		2470.87	294.312	657.207		1585.97	1261.94	215.815
																273.712	3012.89	1529.82		2772.81	266.442	224.303						1678.67	990.442	264.707
																3854.54	2727.72	1468.05		2434.83	2762.06	1447.25						2775.24	1862.35	468.78
Valganciclovir-treated rats
cm
Subjects matched across days

## Sheet: Fig 4-1 body temperature
female TK 16C				female WT 16C				female TK 25C				female WT 25C				male TK 16C				male WT 16C				male TK 25C				male WT 25C
day 1	day 3	probe		day 1	day 3	probe		day 1	day 3	probe		day 1	day 3	probe		day 1	day 3	probe		day 1	day 3	probe		day 1	day 3	probe		day 1	day 2	day 3
35	35.7	38.5		36.6	38.1	37.8		35.7	35	37.3		36.8	38	37.5		37.9	38.2	37.5		37.7	37.7	37.7		37.8	37.6	38		37.5	38	37.7
35.3	37.3	38.1		35.9	37.2	38.1		37.4	38.4	38		38.6	37.1	38		34.9	37.6	37.9		35.7	38.2	37.9		37.8	38.2	38.3		38.1	38	38.3
36.6	38.2	38.2		35.5	38.6	38.4		37.2	37.6	38.2		37.3	37.2	38.2		37.3	37.9	38.5		37.3	37.8	37.5		38.1	37.9	37.5		37.4	37.1	37.5
32.1	38.4	37.9		35.6	36.3	37.8		36.3	38.1	38.1		35.3	37.1	37.6		36.5	37.8	38.1		37.5	38.3	38.3		38	38.7	38		37.6	37.4	37.3
34.2	37.7	38.1		35.4	37.8	38			38	38.1		34.8	37.6	37.7		37.2	37.8	37.8		37.4	38.1	38		37.3	38	38.2		35.6	38	38
37	38	38.3		34.5	38.3	38.2		36.4	37.5	37.9		38.4	37.6	38.1		36.9	38	37.4		37.8	38.3	37.9		37.4	38.1	38		38.1	37.3	37.8
35.9	37.9	38.2		34.6	36.7	38.5		37.3	37	38.2		36.7	37.3	38.1		37	37.7	37.6		36.9	37.8	37.1		37.8	37.5	37.3		37.8	38	37.9
37.9	37.5	38.2		34.3	37.9	38.2		37.2	38.1	37.7		37.3	37.2	37.3		37.4	38.1	38.2		38.1	37.5	37.9		36.9	37.2	37.4		37.5	37.6	37.6
36.4	38	37.9						36.6	37.3	37.9
34.8	37.7	37.5						36.9	37.8	37.8
Valganciclovir-treated rats
subjects matched across days
in degrees celsius

## Sheet: Fig 5-1 untreated latency
female TK 16C				female WT 16C				female TK 25C				female WT 25C				male TK 16C				male WT 16C				male TK 25C				male WT 25C
day 1	day 2	day 3		day 1	day 2	day 3		day 1	day 2	day 3		day 1	day 2	day 3		day 1	day 2	day 3		day 1	day 2	day 3		day 1	day 2	day 3		day 1	day 2	day 3
43.64	16.63	9.89		48.36	17.5	10.59		28.14	16.69	14.76		43.47	17.05	19.99		50.48	20.73	12.44		24.24	17.64	11.64		46.87	16.28	17.22		60	26.45	13.74
52.27	28.64	16.19		57.09	13.5	14.73		44.11	19.62	7.15		38	46.21	11.9		49.92	22.63	16.75		36.02	25.21	14.66		54.53	32.2	12.97		36.06	44.32	13.39
27.88	14.31	12.52		34.07	34.18	24.52		20.8	14.48	10.26		27.68	30.92	12.01		42.3	17.4	10.02		33.17	29.79	12.71		37.68	23.63	8.34		28.44	25.24	11.1
27.6	8.33	17.66		46.14	33.3	18.45		35.1	22.35	14.07		54.1	11.59	24.7		30.75	15.2	4.41		20.65	47.19	14.7		24.47	40.56	20.1		33.68	13.14	12.96
41.34	36.91	11.5		37.32	13.71	11.53		45.15	20.76	10.25		51.8	34.04	23.09		57.26	36.51	14.61		33.74	20.81	15.63		33.58	11.47	20.48		38.5	12.51	5.95
31.47	19.49	14.15		45.69	29.49	10.09		43.73	12.69	14.13		60	11.91	7.61		42.66	32.79	23.27		50.86	13.32	13.26		34.86	15.58	13.68		36.48	42.73	22.95
55	17.81	31.32		56.46	14.64	7.44		32.11	24.42	24.22		34.06	28.69	43.52		30.43	29.31	10.5		60	16.19	28.32		36.64	27.92	12.79		60	26.16	20.36
51.7	24.47	21.93		42.35	22.42	11.52		60	24.9	16.57		46.21	38.48	19.75		31.8	36.2	16.4		34.23	25.31	18.28		29.92	22.6	23.01		37.44	17.46	8.46
46.35	47.16	16.38		27.14	8.86	12.95		60	38.31	54.89		48.15	24.94	11.9		48.72	17.05	13.46		48.6	22.67	7.03		50.57	14.11	17.06		45.23	11.44	11.77
46.06	28.38	6.99		50.4	20.12	12.44		45.9	46.13	17.4		48.07	38.65	12.98		43.22	13.61	13.13		28.82	18.44	25.78		47.63	22.76	16.17		34.99	25.23	19.19
45.49	17.54	14.36		47.4	11.61	8.13		60.04	21.19	13.52		13.6	10.15	26.92		48.04	34.94	19.25		43.44	32.54	14.7		26.97	24.68	12.67		37.76	29.95	15.25
24.66	38.24	50.08		44.04	16.37	8.53		51.5	31.3	29.47		60.04	32.79	21.18		47.5	31.37	20.67		22.96	17.16	11.81		37.77	22.25	13.81		31.99	30.38	13.04
35.15	25.08	14.95		39.22	17.25	9.03		55.35	46.04	32.99		55.08	13.93	28.06		40.34	22.73	30.01		37.32	28.81	10		35.52	48.51	20.69		41.05	14.75	20.53
56.96	17.92	16.71		57.7	14.78	21.81		27.51	44.61	27.01		35.71	59.24	23.22		40.39	24.32	16.33		54.75	32.72	14.37		23.28	15.96	8.44		22.22	38.03	7.71
59.3	24.74	14.25		36.26	48.76	28.67		57.85	11.48	20.09		60.04	19.67	14.28		43.84	30.45	19.66		24.64	25.07	7.25		25.14	26.54	8.18		35.8	11.77	17.02
33.2	33.45	28.38		56.08	34.46	29.4		32.75	35.64	38.81		29.22	27.25	14.88		33.75	27.67	14.97		27.08	8.34	6.36						41.4	15.4	13.13
19.27	38.84	37.81		30.88	42.59	46.49		30.65	25.38	18.16		57.04	37.98	24.78		41.86	19.51	17.66		43.27	34.67	21						60.18	15.27	21.44
59.2	28.69	37.87		34.07	24.7	34.61		60.04	24.14	26.6667		32.02	10.04	16.36		45.4	7.35	15.16		23.45	17.43	18.02						35.12	6.55	8.11
45.15	19.97	26.89		49.21	14.31	21.27						42.23	44.87	23.74		54.28	20.33	22.34		32.12	14.48	8.78						47.65	15.77	14.72
				26.29	32.3	24.32						55.75	10.4	19.32						33.77	24.76	15.53						31.18	15.55	14.39
				28.49	20.45	12.9						44.34	16.91	16.14						38.71	39.74	18.32						20.08	37.36	18.95
												60.03	29.36	10						22.93	24.53	35.8						47.86	41.84	24.17
																				46.14	24.71	26.5						47.21	53.82	26.33
																												33.39	34.77	26.71
																												24.29	31.42	8.8
untreated rats																												41.38	23.46	9.15
latency in seconds
subjectes matched across days

## Sheet: Fig 5-2 untreated probe
female TK 16C					female WT 16C					female TK 25C					female WT 25C					male TK 16C					male WT 16C					male TK 25C					male WT 25C
NE	SE	SW	NW		NE	SE	SW	NW		NE	SE	SW	NW		NE	SE	SW	NW		NE	SE	SW	NW		NE	SE	SW	NW		NE	SE	SW	NW		NE	SE	SW	NW
8.8	0.6	0	2.88		8.64	2.28	0	1.4		7.2	1.16	0.88	2.32		8.56	2.6	1.72	2.88		6.56	0.8	0	1.52		5.12	1.44	0.8	6.68		6.24	2.48	0.6	3.2		15.36	0.4	0.92	3.24
5.16	5	0	0		4.4	5.48	0	0.92		6.6	2.68	1.8	1.16		4.2	4	0	0.84		6.08	3.88	3.64	3.44		8.08	1.6	2.76	0		15.96	7.4	0.84	1.64		11.28	3.04	0.24	4.16
7.32	2.44	0	3.56		8.52	4	0	0		5.24	4.36	0	2.36		7.64	1.12	0.16	1.32		9.36	2.04	0	0		6.12	4.48	0	5.08		13.72	3.92	0	1.16		4.84	4.12	1.24	0.72
5.32	2.36	4.28	3.04		8.72	5.16	1.76	0.96		3.76	2.88	2.52	1.2		3.96	5.48	0	3.6		6.28	5.28	2.24	2.6		3.52	1.6	1.48	2.32		6.96	2.08	0	1.28		1.28	2.36	1.92	5.12
8.72	0	1.2	2.8		10.44	0.96	0.6	0.08		6.36	1	0	1.2		6.48	0.12	1.84	3.04		7	3.44	2.2	2.28		7.52	4	2.8	2.04		13	1.68	0.88	2.64		3.68	2.2	1.08	2.32
4.28	4.92	1.52	3.92		3.2	5.88	1.92	0.88		8.12	3.24	2.16	1.44		5.72	4.16	1.56	3.32		5.56	3.88	2	0.72		1.76	4.84	0	1.52		3.56	6.84	3.2	1.68		4.48	4.64	3.52	4.32
3.24	2.28	0.96	0.72		2.52	4.84	0.52	1.4		2.84	3.04	0	0		0	0	2.52	1.48		6.88	5.44	0.92	1.4		4.04	5.32	1.56	1.88		4.4	2.96	2.48	2.44		3.36	0.68	1	0
4.16	1.36	0	5.52		4.92	5.16	6.12	3.52		10.92	3.68	0.68	1.24		7.6	0.92	0.8	0.92		6.52	0.56	0	1.8		6.2	3.24	0.8	1.84		0.56	4.64	0.56	1.48		7.36	1.6	2.8	4.24
4.24	0.48	1.08	2.76		10.88	1.32	0	0.6		2.92	3.52	2.36	1.44		5.08	1.84	1.24	2.36		3.2	2.8	2.72	0		3.88	1.72	0	0		2.88	6.2	0	0.32		9.72	2.84	1.76	1.36
3.76	4.24	1.2	1.84		5.08	2.52	1.32	0		3	4.08	0.84	0.76		4.72	3.44	4.24	2.84		10.56	2.52	0	0.88		1.92	1.84	1.44	1.48		10	0	0	0		6.32	2.04	1.04	0
10.2	0.6	0	2.12		5.32	1.6	3.2	0.72		2.32	1.48	3.84	0.52		6.6	0.76	1.56	0.68		5.48	4.04	2.48	1.84		5.52	4.8	0.8	1.16		2.24	1.56	7.4	3.44		7.12	2.84	1.36	0
2.28	3.56	0	1.24		6.44	3.52	1.32	0.6		2.16	4.68	0.96	0.72		6	0.32	1.6	0		4.64	6.32	0.48	3.28		3.52	4.24	2.2	0		2.12	3.36	2.56	3.64		5.52	0.88	0	0
10.96	2.44	0.88	1.72		2.32	3.76	0.44	2.04		4.6	2.72	1.96	0		2.16	5.72	3.28	0.96		6.2	1.56	1.64	2.8		4.4	2.04	1.12	3.96		2.4	5.76	1.68	0.56		5.84	5	0.96	1.16
2.2	1.88	0.6	3.76		7.32	2.16	1.76	1.56		1.44	1	1.08	1.68		4.48	1.48	1.84	0.2		8.08	3.44	0.92	1		8.12	4.04	0.88	2.88		8.08	0.84	1.24	0		4.64	1.76	0	1.28
9.4	3.28	0	0		2.16	5.12	0.48	0.96		5.68	1.36	1.24	1.4		11.64	0.52	0.68	2.08		1	4.64	3.28	0.2		3.76	2.92	0.48	0		8.28	3.84	0	3.28		3.68	4.4	0.8	2.44
3.56	0.48	0.24	1.4		2.48	4.48	0.08	0		1.84	2.12	1.44	0.68		6.72	2.68	3.48	2.32		7.08	3.24	0.68	3.2		4.4	5.24	2.56	0							7.36	3.4	2.44	2.44
0.56	1.24	1.08	0.72		1.4	1.96	0.48	2.24		6.48	2.92	1.04	1		6.6	3.56	1.04	0		3.52	6.76	1.12	2.68		6.24	5.6	0.48	0.88							5.8	2.56	1.52	0.88
2.64	2	1.96	2.92		4.28	2.36	0.52	0.64		5.64	3.96	1.64	1.64		5	2.72	3.2	1.6		6.48	2.44	1.12	1.68		8.76	1.12	0.44	2.16							9.48	4.68	0	0.64
4.2	1.56	0.08	3.16		5.28	4.76	0	0.88							5.96	0	0	1.88		6.44	1.8	0.88	0.24		5.52	3.64	0.8	1.2							8.2	2.32	0	2.2
					6.2	1.6	2.64	1.04							2.44	3.76	3.64	0.8							4.72	1.88	3.16	2.6							5.28	4.12	3.4	1.52
					4.68	1.76	0.92	4.2							3.28	0.44	1.68	0.72							5.64	1.6	2.88	0.24							5.36	2.32	3	0.92
															3.12	2.48	2.96	2.92							3.96	4.96	1.68	1.96							2	1.48	1.76	1.32
																									5.4	2.76	0.76	3.92							4.36	1.28	1	0.96
																																			1.64	2.6	2.16	0.84
untreated rats																																			13.12	0	0.28	2
36cm zone times																																			6.4	1.16	2.2	1.92
NE = target

[truncated: 4 more sheets: Fig 6-1 pathfinder output, Fig 8-1 HPA, Fig 9-1 Fos, Fig 10-1 morphology]
